# Supplementary material for: Introduction of a multiplex amplicon sequencing assay to quantify DNA methylation in target cytosine markers underlying four selected epigenetic clocks
Source: Clin Epigenetics. 2023 Aug 10;15:128. doi: 10.1186/s13148-023-01545-2 (PMC10416531; doi:10.1186/s13148-023-01545-2)
Supplement: Supplementary file 1 — Additional file 1. Table S1 The list and characteristics of the studied cytosines. [file 13148_2023_1545_MOESM1_ESM.xlsx]

## Sheet: List.of.CpGs
Table S1 The list and characteristics of the studied cytosines.
	CpG.name.hg38	CpG.IlmnID.EPIC	CpG.EPIC&450K	Gene	Chr	GRCh38	Missing.with.IonAmpliSeq	Gene.strand.AmpliSeq	Gene.strand.Agilent	Gene.strand.BSPP	Additional.info	Reference
1	chr1:3703654_cg07045089_TP73	cg07045089	cg07045089	TP73	chr1	3703654		W/C	C	C		Belsky et al. 2020
2	chr1:17012271_cg20822990_ATP13A2_SDHB	cg20822990	cg20822990	ATP13A2,SDHB	chr1	17012271		W	C	C		Hannum et al. 2013
3	chr1:26221423_cg11674508_RP11231P20.2	cg11674508	cg11674508	RP11-231P20.2	chr1	26221423	MISSING		C	C		Belsky et al. 2020
4	chr1:26529274_cg22512670_RPS6KA1	cg22512670	cg22512670	RPS6KA1	chr1	26529274		W/C	C	C		Hannum et al. 2013
5	chr1:27114230_cg25130381_SLC9A1	cg25130381	cg25130381	SLC9A1	chr1	27114230		W/C	W	W		Belsky et al. 2020
6	chr1:27915066_cg25410668_RPA2_SMPDL3B	cg25410668	cg25410668	RPA2,SMPDL3B	chr1	27915066		W/C	C	C		Hannum et al. 2013
7	chr1:68496601_cg26064634_DEPDC1	cg26064634	cg26064634	DEPDC1	chr1	68496601		W/C	C	C		Belsky et al. 2020
8	chr1:112502238_cg19510038_WNT2B	cg19510038	cg19510038	WNT2B	chr1	112502238		W/C	W	W		Belsky et al. 2020
9	chr1:116534494_cg11574055_CD58	cg11574055	cg11574055	CD58	chr1	116534494		W/C	C	C		Belsky et al. 2020
10	chr1:117122431_cg04400972_TRIM45_TTF2	cg04400972	cg04400972	TRIM45,TTF2	chr1	117122431		W/C	C	C		Hannum et al. 2013
11	chr1:169586784_cg16054275_F5_SELP	cg16054275	cg16054275	F5,SELP	chr1	169586784		W/C	W	W		Hannum et al. 2013
12	chr1:207823672_MIR29B2C_C1orf132	NA	NA	MIR29B2C/C1orf132	chr1	207823672		W/C	W	W		Woźniak et al. 2021
13	chr1:207823675_cg10501210_MIR29B2C_C1orf132_CDMR	cg10501210	cg10501210	MIR29B2C/C1orf132/CDMR	chr1	207823675		W/C	W	W		Hannum et al. 2013; Woźniak et al. 2021
14	chr1:207823681_MIR29B2C_C1orf132	NA	NA	MIR29B2C/C1orf132	chr1	207823681		W/C	W	W		Woźniak et al. 2021
15	chr1:223888197_cg02582848_ACTBP11	cg02582848	cg02582848	ACTBP11	chr1	223888197		W/C	C	C		Belsky et al. 2020
16	chr1:236394370_EDARADD	cg26742280	cg26742280	EDARADD	chr1	236394370		W/C	C	C		Woźniak et al. 2021
17	chr1:236394382_cg09809672_EDARADD	cg09809672	cg09809672	EDARADD	chr1	236394382		W/C	C	C		Hannum et al. 2013; Woźniak et al. 2021
18	chr2:30339104_ch.2.30415474F_LBH	ch.2.30415474F	ch.2.30415474F	LBH	chr2	30339104		W	W	W	non-CpG	Hannum et al. 2013
19	chr2:31236977_cg07185119_EHD3	cg07185119	cg07185119	EHD3	chr2	31236977		W/C	C	C		Belsky et al. 2020
20	chr2:38960398_cg22158769_ARHGEF33	cg22158769	cg22158769	ARHGEF33	chr2	38960398		W/C	W	W		Hannum et al. 2013
21	chr2:79874246_cg05513157_CTNNA2	cg05513157	cg05513157	CTNNA2	chr2	79874246		W/C	W	W		Belsky et al. 2020
22	chr2:96536523_cg02085953_ARID5A	cg02085953	cg02085953	ARID5A	chr2	96536523		W/C	W	W		Hannum et al. 2013
23	chr2:105399282_cg06639320_FHL2	cg06639320	cg06639320	FHL2	chr2	105399282		W/C	W	W		Hannum et al. 2013; Woźniak et al. 2021
24	chr2:105399288_FHL2	cg17268658	cg17268658	FHL2	chr2	105399288		W/C	W	W		Woźniak et al. 2021
25	chr2:105399291_FHL2	NA	NA	FHL2	chr2	105399291		W/C	W	W		Woźniak et al. 2021
26	chr2:105399297_FHL2	NA	NA	FHL2	chr2	105399297		W/C	W	W		Woźniak et al. 2021
27	chr2:105399300_FHL2	NA	NA	FHL2	chr2	105399300		W/C	W	W		Woźniak et al. 2021
28	chr2:105399310_cg22454769_FHL2	cg22454769	cg22454769	FHL2	chr2	105399310		W/C	W	W		Hannum et al. 2013; Woźniak et al. 2021
29	chr2:105399314_cg24079702_FHL2	NA	cg24079702	FHL2	chr2	105399314		W/C	W	W		Hannum et al. 2013; Woźniak et al. 2021
30	chr2:105399316_FHL2	NA	NA	FHL2	chr2	105399316		W/C	W	W		Woźniak et al. 2021
31	chr2:105399323_FHL2	NA	NA	FHL2	chr2	105399323		W/C	W	W		Woźniak et al. 2021
32	chr2:105399327_FHL2	NA	NA	FHL2	chr2	105399327		W/C	W	W		Woźniak et al. 2021
33	chr2:130756354_cg23606718_FAM123C	cg23606718	cg23606718	FAM123C	chr2	130756354		W/C	W	W		Hannum et al. 2013
34	chr2:184597670_cg13121699_ZNF804A	cg13121699	cg13121699	ZNF804A	chr2	184597670		W/C	C	C		Belsky et al. 2020
35	chr2:229587595_cg22016779_DNER_RNU79P	cg22016779	cg22016779	DNER,RNU7-9P	chr2	229587595		W/C	C	C		Hannum et al. 2013
36	chr2:232419951_cg21566642_AC068134.5	cg21566642	cg21566642	AC068134.5	chr2	232419951		W/C	C	C		Belsky et al. 2020
37	chr3:12287667_cg21946299_PPARG	cg21946299	cg21946299	PPARG	chr3	12287667		W/C	C	C		Belsky et al. 2020
38	chr3:51974471_cg04474832_ABHD14A_ABHD14B_ACY1_GPR62_PCBP4_RPL29	cg04474832	cg04474832	ABHD14A,ABHD14B,ACY1,GPR62,PCBP4,RPL29	chr3	51974471		W/C	W	W		Hannum et al. 2013
39	chr3:53046424_cg03607117_SFMBT1	cg03607117	cg03607117	SFMBT1	chr3	53046424		W/C	W	W		Hannum et al. 2013
40	chr3:160450172_TRIM59	NA	NA	TRIM59	chr3	160450172		W/C	W	W		Woźniak et al. 2021
41	chr3:160450174_TRIM59	NA	NA	TRIM59	chr3	160450174		W/C	W	W		Woźniak et al. 2021
42	chr3:160450179_TRIM59	NA	NA	TRIM59	chr3	160450179		W/C	W	W		Woźniak et al. 2021
43	chr3:160450184_TRIM59	NA	NA	TRIM59	chr3	160450184		W/C	W	W		Woźniak et al. 2021
44	chr3:160450189_cg07553761_SMC4_TRIM59	cg07553761	cg07553761	SMC4,TRIM59	chr3	160450189		W/C	W	W		Hannum et al. 2013; Woźniak et al. 2021
45	chr3:160450192_TRIM59	NA	NA	TRIM59	chr3	160450192		W/C	W	W		Woźniak et al. 2021
46	chr3:160450199_TRIM59	NA	NA	TRIM59	chr3	160450199		W/C	W	W		Woźniak et al. 2021
47	chr3:160450202_TRIM59	NA	NA	TRIM59	chr3	160450202		W/C	W	W		Woźniak et al. 2021
48	chr3:171462281_cg14975410	cg14975410	cg14975410	-	chr3	171462281		W	W	W		Zhang et al. 2016
49	chr3:187669862_cg00481951_SST	cg00481951	cg00481951	SST	chr3	187669862		W/C	C	C		Hannum et al. 2013
50	chr3:187670078_cg25478614_SST	cg25478614	cg25478614	SST	chr3	187670078		W/C	C	C		Hannum et al. 2013
51	chr3:195076409_cg25921813_XXYLT1	cg25921813	cg25921813	XXYLT1	chr3	195076409		W/C	C	C		Belsky et al. 2020
52	chr4:3566231_cg19422687_LINC00955	cg19422687	cg19422687	LINC00955	chr4	3566231		W/C	W	W		Belsky et al. 2020
53	chr4:4224803_cg03922834_OTOP1	cg03922834	cg03922834	OTOP1	chr4	4224803		W/C	W	C		Belsky et al. 2020
54	chr4:83334258_cg25428494_HPSE	cg25428494	cg25428494	HPSE	chr4	83334258		W	W	W		Hannum et al. 2013
55	chr4:86908813_cg21578330_C4orf36	cg21578330	cg21578330	C4orf36	chr4	86908813		W/C	W	W		Belsky et al. 2020
56	chr4:146637087_cg02650266_POU4F2	cg02650266	cg02650266	POU4F2	chr4	146637087		W/C	W	W		Hannum et al. 2013
57	chr5:373263_cg05575921_AHRR	cg05575921	cg05575921	AHRR	chr5	373263		W/C	W	W		Zhang et al. 2016; Belsky et al. 2020
58	chr5:565371_cg09404119_MIR4456	cg09404119	cg09404119	MIR4456	chr5	565371	MISSING		C	W		Belsky et al. 2020
59	chr5:2225287_cg21079030_Y_RNA	cg21079030	cg21079030	Y_RNA	chr5	2225287		W/C	W	W		Belsky et al. 2020
60	chr5:86617973_cg19743820_COX7C	cg19743820	cg19743820	COX7C	chr5	86617973		W/C	W	W		Belsky et al. 2020
61	chr5:139633732_cg08234504_CTD3224K15.2_CXXC5_UBE2D2	cg08234504	cg08234504	CTD-3224K15.2,CXXC5,UBE2D2	chr5	139633732		W/C	W	W		Hannum et al. 2013
62	chr5:139677911_cg05227215_CXXC5	cg05227215	cg05227215	CXXC5	chr5	139677911		W	C	C		Belsky et al. 2020
63	chr5:141040234_cg23500537_PCDHB1	cg23500537	cg23500537	PCDHB1	chr5	141040234		W/C	C	C		Hannum et al. 2013
64	chr6:10510556_cg20052760_GCNT2	cg20052760	cg20052760	GCNT2	chr6	10510556		W/C	W	W		Hannum et al. 2013
65	chr6:11044628_ELOVL2	NA	NA	ELOVL2	chr6	11044628		W	W	W		Woźniak et al. 2021
66	chr6:11044631_ELOVL2	NA	NA	ELOVL2	chr6	11044631		W	W	W		Woźniak et al. 2021
67	chr6:11044634_ELOVL2	NA	NA	ELOVL2	chr6	11044634		W	W	W		Woźniak et al. 2021
68	chr6:11044640_ELOVL2	NA	NA	ELOVL2	chr6	11044640		W/C	W	W		Woźniak et al. 2021
69	chr6:11044642_ELOVL2	NA	NA	ELOVL2	chr6	11044642		W/C	W	W		Woźniak et al. 2021
70	chr6:11044644_cg16867657_ELOVL2	cg16867657	cg16867657	ELOVL2	chr6	11044644		W/C	W	W		Hannum et al. 2013; Woźniak et al. 2021
71	chr6:11044647_ELOVL2	NA	NA	ELOVL2	chr6	11044647		W/C	W	W		Woźniak et al. 2021
72	chr6:11044655_cg24724428_ELOVL2	cg24724428	cg24724428	ELOVL2	chr6	11044655		W/C	W	W		Woźniak et al. 2021
73	chr6:11044661_cg21572722_ELOVL2	cg21572722	cg21572722	ELOVL2	chr6	11044661		W/C	W	W		Woźniak et al. 2021
74	chr6:18122488_cg22736354_NHLRC1_TPMT	cg22736354	cg22736354	NHLRC1,TPMT	chr6	18122488		W/C	W	W		Hannum et al. 2013
75	chr6:25652374_cg06493994_SCGN	cg06493994	cg06493994	SCGN	chr6	25652374		W/C	C	C		Hannum et al. 2013
76	chr6:30327689_cg06685111_XXbacBPG283O16.8	cg06685111	cg06685111	XXbac-BPG283O16.8	chr6	30327689		W/C	C	C		Hannum et al. 2013
77	chr6:30752303_cg06126421	NA	cg06126421	-	chr6	30752303		W/C	C	C		Zhang et al. 2016
78	chr6:31137934_cg00486113	cg00486113	cg00486113	-	chr6	31137934		W	W	W		Hannum et al. 2013
79	chr6:31575442_cg21370522_TNF	cg21370522	cg21370522	TNF	chr6	31575442		W/C	W	W		Belsky et al. 2020
80	chr6:32127693_cg15018359_ATF6B	cg15018359	cg15018359	ATF6B	chr6	32127693		W/C	W	W		Belsky et al. 2020
81	chr6:77456719_cg01612140	cg01612140	cg01612140	-	chr6	77456719		W/C	C	C		Zhang et al. 2016
82	chr6:101158064_cg26758386_snoU13	cg26758386	cg26758386	snoU13	chr6	101158064	MISSING		W	W		Belsky et al. 2020
83	chr6:147207385_cg13001142_STXBP5	cg13001142	cg13001142	STXBP5	chr6	147207385		W	W	W		Hannum et al. 2013
84	chr7:46933102_cg25983901	cg25983901	cg25983901	-	chr7	46933102		W	W	W		Zhang et al. 2016
85	chr7:93890724_cg14775114_TFPI2	cg14775114	cg14775114	TFPI2	chr7	93890724		W/C	C	C		Belsky et al. 2020
86	chr7:130733497_cg20426994_KLF14	cg20426994	cg20426994	KLF14	chr7	130733497		W/C	W	W		Hannum et al. 2013
87	chr7:130734355_cg14361627_KLF14	NA	cg14361627	KLF14	chr7	130734355		W/C	W	W		Hannum et al. 2013; Woźniak et al. 2021
88	chr7:130734357_KLF14	NA	NA	KLF14	chr7	130734357		W/C	W	W		Woźniak et al. 2021
89	chr7:130734372_cg08097417_KLF14	cg08097417	cg08097417	KLF14	chr7	130734372		W/C	W	W		Hannum et al. 2013; Woźniak et al. 2021
90	chr7:130734375_KLF14	NA	NA	KLF14	chr7	130734375		W/C	W	W		Woźniak et al. 2021
91	chr7:130734398_cg07955995_KLF14	cg07955995	cg07955995	KLF14	chr7	130734398		W/C	W	W		Hannum et al. 2013
92	chr7:130734412_cg22285878_KLF14	cg22285878	cg22285878	KLF14	chr7	130734412		W/C	W	W		Hannum et al. 2013
93	chr7:131323984_cg03473532_MKLN1	cg03473532	cg03473532	MKLN1	chr7	131323984		C	C	C		Hannum et al. 2013
94	chr7:152894613_cg08540945	cg08540945	cg08540945	-	chr7	152894613		W/C	W	C		Hannum et al. 2013
95	chr7:156640414_cg07927379_C7orf13_RNF32	NA	cg07927379	C7orf13,RNF32	chr7	156640414		W/C	W	W		Hannum et al. 2013
96	chr8:56448054_cg16419235_PENK	cg16419235	cg16419235	PENK	chr8	56448054		W/C	C	C		Hannum et al. 2013
97	chr8:81731777_cg07583137_CHMP4C_ZFAND1	cg07583137	cg07583137	CHMP4C,ZFAND1	chr8	81731777		W/C	C	C		Hannum et al. 2013
98	chr9:133918318_cg14485633_VAV2	cg14485633	cg14485633	VAV2	chr9	133918318		W/C	W	W		Belsky et al. 2020
99	chr10:26392418_cg27134139_APBB1IP	cg27134139	cg27134139	APBB1IP	chr10	26392418		W/C	W	W		Belsky et al. 2020
100	chr10:48465491_cg22796704_ARHGAP22	cg22796704	cg22796704	ARHGAP22	chr10	48465491		W/C	W	W		Hannum et al. 2013
101	chr10:96302930_cg19935065_DNTT	cg19935065	cg19935065	DNTT	chr10	96302930		W/C	W	W		Hannum et al. 2013
102	chr11:2837391_cg08376310_KCNQ1	cg08376310	cg08376310	KCNQ1	chr11	2837391		W/C	W	W		Belsky et al. 2020
103	chr11:9004220_cg23091758_NRIP3_SCUBE2	cg23091758	cg23091758	NRIP3,SCUBE2	chr11	9004220		W/C	C	C		Hannum et al. 2013
104	chr11:10302355_cg23744638_ADM_AMPD3_SBF2	cg23744638	cg23744638	ADM,AMPD3,SBF2	chr11	10302355		W/C	C	C		Hannum et al. 2013
105	chr11:12675211_cg04940570_TEAD1	cg04940570	cg04940570	TEAD1	chr11	12675211		W/C	C	C		Hannum et al. 2013
106	chr11:57465269_cg25625670_RTN4RL2	cg25625670	cg25625670	RTN4RL2	chr11	57465269		C	C	C		Belsky et al. 2020
107	chr11:63919751_cg10321156	cg10321156	cg10321156	-	chr11	63919751		W/C	W	W		Zhang et al. 2016
108	chr11:66316070_cg11067179_CD248_RIN1_TMEM151A	cg11067179	cg11067179	CD248,RIN1,TMEM151A	chr11	66316070		W/C	W	W		Hannum et al. 2013
109	chr11:66316102_cg22213242_CD248_RIN1_TMEM151A	cg22213242	cg22213242	CD248,RIN1,TMEM151A	chr11	66316102		W/C	W	W		Hannum et al. 2013
110	chr11:66316226_cg06419846_CD248_RIN1_TMEM151A	cg06419846	cg06419846	CD248,RIN1,TMEM151A	chr11	66316226		W/C	W	W		Hannum et al. 2013
111	chr11:89491391_cg22661893_NOX4	cg22661893	cg22661893	NOX4	chr11	89491391		W/C	C	C		Belsky et al. 2020
112	chr11:133928016_cg02046143_IGSF9B	cg02046143	cg02046143	IGSF9B	chr11	133928016		W/C	W	W		Hannum et al. 2013
113	chr11:134058407_cg20451986_JAM3	cg20451986	cg20451986	JAM3	chr11	134058407		W/C	W	W		Belsky et al. 2020
114	chr12:6636126_cg25655096_LPAR5	cg25655096	cg25655096	LPAR5	chr12	6636126		W/C	W	W		Belsky et al. 2020
115	chr12:11500552_cg00748589	cg00748589	cg00748589	-	chr12	11500552		W/C	C	C		Hannum et al. 2013
116	chr12:11745350_cg07986378_ETV6	cg07986378	cg07986378	ETV6	chr12	11745350		W/C	C	C		Belsky et al. 2020
117	chr12:30696180_cg19722847_CAPRIN2_IPO8	cg19722847	cg19722847	CAPRIN2,IPO8	chr12	30696180		W/C	W	W		Hannum et al. 2013
118	chr12:54054481_cg18473521_HOXC4_HOXC5	NA	cg18473521	HOXC4,HOXC5	chr12	54054481		C	W	C		Hannum et al. 2013
119	chr12:81074453_cg01528542_ACSS3	cg01528542	cg01528542	ACSS3	chr12	81074453	MISSING		W	W		Hannum et al. 2013
120	chr13:40092770_ch.13.39564907R	ch.13.39564907R	ch.13.39564907R	-	chr13	40092770		C	C	C	non-CpG	Hannum et al. 2013
121	chr13:91350084_cg23665802_MIR19A	NA	cg23665802	MIR19A	chr13	91350084		W	W	W		Zhang et al. 2016
122	chr14:32938128_cg10727171_NPAS3	cg10727171	cg10727171	NPAS3	chr14	32938128		W/C	C	C		Belsky et al. 2020
123	chr14:60641509_cg03032497_SIX1_RDMR	cg03032497	cg03032497	SIX1_RDMR	chr14	60641509		W/C	C	C		Hannum et al. 2013
124	chr14:73760738_cg10919522_ELMSAN1	cg10919522	cg10919522	ELMSAN1	chr14	73760738		W/C	W	W		Belsky et al. 2020
125	chr14:105862996_cg13074055_IGHJ6	cg13074055	cg13074055	IGHJ6	chr14	105862996		W/C	W	W		Belsky et al. 2020
126	chr15:31483692_cg04875128_OTUD7A	cg04875128	cg04875128	OTUD7A	chr15	31483692		W	C	C		Hannum et al. 2013
127	chr15:32718335_cg21296230_GREM1	cg21296230	cg21296230	GREM1	chr15	32718335		W/C	C	C		Hannum et al. 2013
128	chr15:72232671_cg09651136_PARP6_PKM2	NA	cg09651136	PARP6,PKM2	chr15	72232671		W/C	W	W		Hannum et al. 2013
129	chr15:79283718_cg03399905_ANKRD34C	cg03399905	cg03399905	ANKRD34C	chr15	79283718		W/C	C	C		Hannum et al. 2013
130	chr16:1175588_cg04480708_CACNA1H	cg04480708	cg04480708	CACNA1H	chr16	1175588		W/C	W	W		Belsky et al. 2020
131	chr16:30063871_cg04416734_ALDOA_PPP4C	cg04416734	cg04416734	ALDOA,PPP4C	chr16	30063871		W/C	C	C		Hannum et al. 2013
132	chr16:85395429_cg07082267	cg07082267	cg07082267	chr16:85428961-85428961	chr16	85395429		W/C	C	C		Hannum et al. 2013
133	chr17:3476273_cg02228185_ASPA	cg02228185	cg02228185	ASPA	chr17	3476273		W	W	W		Woźniak et al. 2021
134	chr17:30235667_cg14692377_BLMH_SLC6A4_SNORD63.3	cg14692377	cg14692377	BLMH,SLC6A4,SNORD63.3	chr17	30235667		W/C	C	C		Hannum et al. 2013
135	chr17:40319772_cg19572487_RARA	cg19572487	cg19572487	RARA	chr17	40319772		W/C	C	C		Zhang et al. 2016
136	chr17:42025397_cg06874016_DNAJC7_NKIRAS2_ZNF385C	cg06874016	cg06874016	DNAJC7,NKIRAS2,ZNF385C	chr17	42025397		W/C	W	W		Hannum et al. 2013
137	chr17:57585864_cg21139312_MSI2	NA	cg21139312	MSI2	chr17	57585864		W/C	C	C		Hannum et al. 2013
138	chr17:59826183_cg24174557_VMP1	cg24174557	cg24174557	VMP1	chr17	59826183		W	C	C		Belsky et al. 2020
139	chr17:64321333_cg02867102	cg02867102	cg02867102	-	chr17	64321333		W/C	W	W		Hannum et al. 2013
140	chr18:68722183_cg19283806_CCDC102B_TMX3	cg19283806	cg19283806	CCDC102B,TMX3	chr18	68722183		W/C	W	W		Hannum et al. 2013
141	chr19:2622860_cg21462934_GNG7	cg21462934	cg21462934	GNG7	chr19	2622860		W/C	W	W		Belsky et al. 2020
142	chr19:13840667_cg24704287	cg24704287	cg24704287	-	chr19	13840667		W/C	C	C		Zhang et al. 2016
143	chr19:15232171_cg14556683_BRD4_EPHX3	cg14556683	cg14556683	BRD4,EPHX3	chr19	15232171		W/C	C	C		Hannum et al. 2013
144	chr19:15585006_cg03730474_CYP4F23P	cg03730474	cg03730474	CYP4F23P	chr19	15585006		W/C	C	C		Belsky et al. 2020
145	chr19:18233079_PDE4C	NA	NA	PDE4C	chr19	18233079		W/C	C	C		Woźniak et al. 2021
146	chr19:18233082_PDE4C	NA	NA	PDE4C	chr19	18233082		W/C	C	C		Woźniak et al. 2021
147	chr19:18233091_cg17861230_PDE4C	cg17861230	cg17861230	PDE4C	chr19	18233091		W/C	C	C		Woźniak et al. 2021
148	chr19:18233105_PDE4C	NA	NA	PDE4C	chr19	18233105		W/C	C	C		Woźniak et al. 2021
149	chr19:18233127_PDE4C	NA	NA	PDE4C	chr19	18233127		W/C	C	C		Woźniak et al. 2021
150	chr19:18233131_PDE4C	NA	NA	PDE4C	chr19	18233131		W/C	C	C		Woźniak et al. 2021
151	chr19:18233133_PDE4C	NA	NA	PDE4C	chr19	18233133		W/C	C	C		Woźniak et al. 2021
152	chr19:44749698_cg26470501_BCL3	cg26470501	cg26470501	BCL3	chr19	44749698		W/C	W	W		Belsky et al. 2020
153	chr19:53739390_cg23061412_MIR518A2	cg23061412	cg23061412	MIR518A2	chr19	53739390		W	W	C		Belsky et al. 2020
154	chr20:23569995_cg11897887_CST9L	cg11897887	cg11897887	CST9L	chr20	23569995	MISSING		C	C		Belsky et al. 2020
155	chr20:44811047_cg21656205_RIMS4	cg21656205	cg21656205	RIMS4	chr20	44811047		C	W	W		Belsky et al. 2020
156	chr20:46029586_cg07547549_MMP9_SLC12A5	cg07547549	cg07547549	MMP9,SLC12A5	chr20	46029586		W/C	C	C		Hannum et al. 2013
157	chr21:46383596_cg06133392_PCNT	cg06133392	cg06133392	PCNT	chr21	46383596	MISSING		C	C		Belsky et al. 2020
158	chr22:21014721_cg05442902_LZTR1_MIR649_P2RX6_SLC7A4_THAP7	cg05442902	cg05442902	LZTR1,MIR649,P2RX6,SLC7A4,THAP7	chr22	21014721		W/C	C	C		Hannum et al. 2013
159	chr22:36252927_cg08415592_APOL1_APOL2_Z82215.1	cg08415592	cg08415592	APOL1,APOL2,Z82215.1	chr22	36252927		W/C	C	C		Hannum et al. 2013
160	chr22:40418874_cg08362785_MKL1	cg08362785	cg08362785	MKL1	chr22	40418874		W/C	C	C		Zhang et al. 2016
161	chr22:49934338_cg09349128_CRELD2	cg09349128	cg09349128	CRELD2	chr22	49934338		W/C	C	C		Belsky et al. 2020
